# Supplementary material for: Enhanced Phytoremediation of Galaxolide Using Lemna minor: Mechanisms, Efficiency, and Environmental Implications
Source: Int J Mol Sci. 2025 Jul 10;26(14):6636. doi: 10.3390/ijms26146636 (PMC12294896; doi:10.3390/ijms26146636)
Supplement: Supplementary file 1 [file ijms-26-06636-s001.zip]

Archive with 1 entries (1 files):
- ijms-3686972-supplementary.pdf
